# Supplementary material for: FBXL7 Body Hypomethylation Is Frequent in Tumors from the Digestive and Respiratory Tracts and Is Associated with Risk-Factor Exposure
Source: Int J Mol Sci. 2022 Jul 15;23(14):7801. doi: 10.3390/ijms23147801 (PMC9316635; doi:10.3390/ijms23147801)
Supplement: Supplementary file 1 [file ijms-23-07801-s001.zip]

Archive with 8 entries (8 files):
- Supplementary File 1.pdf
- Supplementary File 2.jpg
- Supplementary File 3.pdf
- Supplementary File 4.xlsx
- Supplementary File 5.jpg
- Supplementary File 6.xlsx
- Supplementary File 7.xlsx
- Supplementary File 8.jpg
