# Supplementary material for: FBXL7 Body Hypomethylation Is Frequent in Tumors from the Digestive and Respiratory Tracts and Is Associated with Risk-Factor Exposure
Source: Int J Mol Sci. 2022 Jul 15;23(14):7801. doi: 10.3390/ijms23147801 (PMC9316635; doi:10.3390/ijms23147801)
Supplement: Supplementary file 1 [file ijms-23-07801-s001.zip › Supplementary File 4.xlsx]

## Sheet: TCGA-HNSC_ESCC
Associations between sociodemografic and clinical characteristics and methylation average beta levels of FBXL7 in ESCC TCGA patients
FBXL7		n.total	n	Median average beta (Min-Max)	p	Test
cg11339964	Sex					T-test
	Male	96	81	0.3038299 (0.04606316 - 0.8679307)	0.807
	Female		15	0.3096912 (0.08780734 - 0.7937497)
	Age					T-test
	< 57 years	96	42	0.325259 (0.04606316 - 0.8254782)	0.974
	≥ 57 years		54	0.289214 (0.05870243 - 0.8679307)
	Tumor grade					Kruskal-Wallis
	G1	86	16	0.2048282 (0.05870243 - 0.6731213)	0.1296
	G2		49	0.3223031 (0.1242167 - 0.8679307)
	G3		21	0.2553283 (0.04606316 - 0.8254782)
	Tumor Stage					T-test
	I & II	94	63	0.2955032 (0.04606316 - 0.8254782)	0.932
	III & IV		31	0.3038299 (0.09112654 - 0.8679307)
	Smoking Status					T-test
	Never	92	32	0.329517 (0.1242167 - 0.7937497)	0.228
	Ever		60	0.2986746 (0.04606316 - 0.8679307)
	Alcohol Status					T-test
	Never	63	8	0.2754282 (0.1696025 - 0.5995681)	0.492
	Ever		55	0.2955032 (0.04606316 - 0.8679307)
	Survival			Median months	LogRank_p
	Bottom methylation tercil	64	32	41.49	0.2209
	Upper methylation tercil		32	21.35

## Sheet: TCGA-HNSC_LSCC
Associations between sociodemografic and clinical characteristics and methylation average beta levels of FBXL7 in LSCC TCGA patients
FBXL7		n.total	n	Median average beta (Min-Max)	p	Test
cg11339964	Sex					T-test
	Male	98	83	0.2762984 (0.07400856 - 0.7891407)	0.964
	Female		15	0.3247241 (0.09924706 - 0.6550156)
	Age					T-test
	< 61.5 years	98	49	0.2493607 (0.07400856 - 0.7891407)	0.335
	≥ 61.5 years		49	0.3207985 (0.09971311 - 0.7636992)
	Tumor grade					ANOVA
	G1	93	5	0.202171 (0.09971311 - 0.5303903)	0.2273
	G2		58	0.2803364 (0.07400856 - 0.7307764)
	G3		30	0.3465624 (0.09756331 - 0.7891407)
	Tumor Stage					T-test
	I & II	83	9	0.238364 (0.09924706 - 0.4911547)	0.411
	III & IV		74	0.2938597 (0.09756331 - 0.7891407)
	Smoking Status					T-test
	Never	95	3	0.2903504 (0.1746154 - 0.3888367)	0.651
	Ever		92	0.2983736 (0.07400856 - 0.7891407)
	Alcohol Status					T-test
	Never	38	6	0.3759875 (0.2493607 - 0.6810583)	0.235
	Ever		32	0.3307096 (0.09756331 - 0.7307764)
	Survival			Median months	LogRank_p
	Bottom methylation tercil	66	33	95.27	0.7701
	Upper methylation tercil		33	64.78

## Sheet: TCGA-HNSC_OCSCC
Associations between sociodemografic and clinical characteristics and methylation average beta levels of FBXL7 in OCSCC TCGA patients
FBXL7		n.total	n	Median average beta (Min-Max)	p	Test
cg11339964	Sex					T-test
	Male	243	162	0.2552722 (0.03772852 - 0.834163)	0.174
	Female		81	0.2269518 (0.03727179 - 0.7281156)
	Age					T-test
	< 60 years	242	111	0.2330849 (0.03727179 - 0.834163)	0.943
	≥ 60 years		131	0.253243 (0.04004352 - 0.8001278)
	Tumor grade					ANOVA
	G1	241	39	0.2127398 (0.07025744 - 0.5448239)	0.1219
	G2		155	0.2484067 (0.03727179 - 0.7487239)
	G3		47	0.2573409 (0.03772852 - 0.834163)
	Tumor Stage					Wilcoxon
	I & II	226	53	0.3135262 (0.09038894 - 0.834163)	0.00923*
	III & IV		173	0.2218344 (0.03727179 - 0.8001278)
	Smoking Status					T-test
	Never	238	75	0.2104677 (0.03727179 - 0.7487239)	0.352
	Ever		163	0.2532721 (0.03772852 - 0.834163)
	Alcohol Status					T-test
	Never	110	35	0.187157 (0.05136843 - 0.8001278)	0.197
	Ever		75	0.2549316 (0.05907646 - 0.834163)
	Survival			Median months	LogRank_p
	Bottom methylation tercil	66	81	52.27	0.3042
	Upper methylation tercil		80	159.53

## Sheet: TCGA-HNSC_OPSCC
Associations between sociodemografic and clinical characteristics and methylation average beta levels of FBXL7 in OPSCC TCGA patients
FBXL7		n.total	n	Median average beta (Min-Max)	p	Test
cg11339964	Sex					T-test
	Male	79	69	0.5620399 (0.07493907 - 0.8824418)	0.079
	Female		10	0.3487613 (0.1341765 - 0.705204)
	Age					T-test
	< 56 years	79	39	0.5544424 (0.07493907 - 0.8617424)	0.731
	≥ 56 years		40	0.5518441 (0.1148025 - 0.8824418)
	Tumor grade					ANOVA
	G1	59	4	0.3961317 (0.3020031 - 0.516392)	0.2425
	G2		32	0.3976057 (0.07493907 - 0.8242734)
	G3		23	0.5599045 (0.09405269 - 0.8824418)
	Tumor Stage					T-test
	I & II	46	14	0.4759927 (0.09405269 - 0.7642357)	0.658
	III & IV		32	0.5156752 (0.07493907 - 0.8617424)
	Smoking Status					T-test
	Never	78	25	0.6532995 (0.09405269 - 0.8617424)	0.039*
	Ever		53	0.5032303 (0.07493907 - 0.8824418)
	Alcohol Status					T-test
	Never	39	9	0.597899 (0.1341765 - 0.8027862)	0.608
	Ever		30	0.5408221 (0.07493907 - 0.8824418)
	Survival			Median months	LogRank_p
	Bottom methylation tercil	53	27	46.98	0.0194*
	Upper methylation tercil		26	68.43
	Survival multivariable cox			HR	p
	Adjust by:			0.45 (0.12-1.64)	0.2242
	Age, tumor stage, HPV status
