# Supplementary material for: FBXL7 Body Hypomethylation Is Frequent in Tumors from the Digestive and Respiratory Tracts and Is Associated with Risk-Factor Exposure
Source: Int J Mol Sci. 2022 Jul 15;23(14):7801. doi: 10.3390/ijms23147801 (PMC9316635; doi:10.3390/ijms23147801)
Supplement: Supplementary file 1 [file ijms-23-07801-s001.zip › Supplementary File 6.xlsx]

## Sheet: TCGA-ESCC-RNASeq
Associations between sociodemografic and clinical characteristics and FBXL7 gene expression levels in ESCC TCGA patients
FBXL7		n.total	n	Median FPKM (min-max)	p	Test
	Sex					Wilcoxon
	Male	81	69	1.514e+00 (3.065e-01 - 1.184e+01)	0.953
	Female		12	1.253e+00 (3.596e-01 - 1.43e+01)
	Age					Wilcoxon
	< 57 years	81	37	1.563e+00 (3.065e-01 - 1.184e+01)	0.555
	≥ 57 years		44	1.449e+00 (3.183e-01 - 1.43e+01)
	Tumor grade					ANOVA
	G1	72	15	1.384e+00 (3.183e-01 - 3.28e+00)	0.2692
	G2		38	1.59e+00 (3.065e-01 - 1.184e+01)
	G3		19	1.315e+00 (3.946e-01 - 1.43e+01)
	Tumor Stage					Wilcoxon
	I & II	79	54	1.43e+00 (3.183e-01 - 1.43e+01)	0.597
	III & IV		25	1.826e+00 (3.065e-01 - 1.184e+01)
	Smoking Status					Wilcoxon
	Never	78	27	2.421e+00 (3.596e-01 - 1.43e+01)	0.167
	Ever		51	1.315e+00 (3.065e-01 - 1.184e+01)
	Alcohol Status					Wilcoxon
	Never	54	7	7.749e-01 (3.596e-01 - 1.43e+01)	0.212
	Ever		47	1.36e+00 (3.065e-01 - 1.184e+01)
	Survival			Median months	LogRank_p
	Bottom methylation tercil	54	27	41.49	0.8779
	Upper methylation tercil		27	25.07

## Sheet: TCGA-LSCC-RNASeq
Associations between sociodemografic and clinical characteristics and FBXL7 gene expression levels in LSCC TCGA patients
FBXL7		n.total	n	Median FPKM (min-max)	p	Test
	Sex					Wilcoxon
	Male	110	91	1.273e+00 (5.303e-02 - 6.935e+00)	0.919
	Female		19	1.372e+00 (2.88e-01 - 3.052e+00)
	Age					Wilcoxon
	< 62 years	110	53	1.255e+00 (5.303e-02 - 4.27e+00)	0.254
	≥ 62 years		57	1.379e+00 (2.307e-01 - 6.935e+00)
	Tumor grade					ANOVA
	G1	106	8	8.806e-01 (2.307e-01 - 4.236e+00)	0.8129
	G2		69	1.387e+00 (5.303e-02 - 6.867e+00)
	G3		29	1.13e+00 (3.615e-01 - 6.935e+00)
	Tumor Stage					Wilcoxon
	I & II	95	11	1.307e+00 (2.476e-01 - 2.361e+00)	0.941
	III & IV		84	1.267e+00 (5.303e-02 - 6.935e+00)
	Smoking Status					Wilcoxon
	Never	107	6	8.189e-01 (2.476e-01 - 1.406e+00)	0.068
	Ever		101	1.332e+00 (2.307e-01 - 6.935e+00)
	Alcohol Status					T-test
	Never	41	6	8.012e-01 (2.88e-01 - 1.387e+00)	0.164
	Ever		35	1.255e+00 (3.985e-01 - 6.189e+00)
	Survival			Median months	LogRank_p
	Bottom methylation tercil	74	37	67.81	0.811
	Upper methylation tercil		37	60.38

## Sheet: TCGA-OCSCC-RNASeq
Associations between sociodemografic and clinical characteristics and FBXL7 gene expression levels in OCSCC TCGA patients
FBXL7		n.total	n	Median FPKM (min-max)	p	Test
	Sex					Wilcoxon
	Male	237	161	9.682e-01 (8.462e-02 - 2.355e+01)	0.0508
	Female		76	7.249e-01 (6.754e-02 - 5.118e+00)
	Age					Wilcoxon
	< 60 years	236	108	9.277e-01 (1.105e-01 - 6.089e+00)	0.925
	≥ 60 years		128	8.278e-01 (6.754e-02 - 2.355e+01)
	Tumor grade					ANOVA
	G1	235	37	6.451e-01 (1.542e-01 - 4.695e+00)	0.1715
	G2		151	9.081e-01 (1.105e-01 - 2.355e+01)
	G3		47	1.272e+00 (6.754e-02 - 1.879e+01)
	Tumor Stage					Wilcoxon
	I & II	219	49	1.261e+00 (2.298e-01 - 6.089e+00)	0.0961
	III & IV		170	8.098e-01 (6.754e-02 - 2.355e+01)
	Smoking Status					Wilcoxon
	Never	234	70	7.811e-01 (9.792e-02 - 7.457e+00)	0.104
	Ever		164	9.153e-01 (6.754e-02 - 2.355e+01)
	Alcohol Status					Wilcoxon
	Never	105	31	8.028e-01 (1.321e-01 - 7.457e+00)	0.211
	Ever		74	1.023e+00 (8.462e-02 - 1.879e+01)
	Survival			Median months	LogRank_p
	Bottom methylation tercil	156	78	37.25	0.1424
	Upper methylation tercil		78	65.77

## Sheet: TCGA-OPSCC-RNASeq
Associations between sociodemografic and clinical characteristics and FBXL7 gene expression levels in OPSCC TCGA patients
FBXL7		n.total	n	Median FPKM (min-max)	p	Test
	Sex					Wilcoxon
	Male	69	61	8.673e-01 (7.771e-02 - 1.764e+01)	0.978
	Female		8	1.331e+00 (3.597e-01 - 2.058e+00)
	Age					Wilcoxon
	< 56 years	69	33	9.727e-01 (8.07e-02 - 1.764e+01)	0.853
	≥ 56 years		36	8.3e-01 (7.771e-02 - 5.649e+00)
	Tumor grade					ANOVA
	G1	56	4	7.293e-01 (3.43e-01 - 2.636e+00)	0.7483
	G2		29	9.727e-01 (2.092e-01 - 1.113e+01)
	G3		23	8.673e-01 (7.771e-02 - 1.764e+01)
	Tumor Stage					Wilcoxon
	I & II	41	13	8.518e-01 (7.771e-02 - 4.048e+00)	0.688
	III & IV		28	7.479e-01 (8.07e-02 - 1.113e+01)
	Smoking Status					Wilcoxon
	Never	68	20	1.655e+00 (1.186e-01 - 1.764e+01)	0.011*
	Ever		48	7.157e-01 (7.771e-02 - 5.649e+00)
	Alcohol Status					T-test
	Never	33	8	2.682e+00 (7.771e-02 - 1.764e+01)	0.07
	Ever		25	1.586e+00 (8.07e-02 - 5.649e+00)
	HPV Status					Wilcoxon
	Negative	69	23	1.076e+00 (8.07e-02 - 9.193e+00)	0.627
	Positive		46	8.595e-01 (7.771e-02 - 1.764e+01)
	Survival			Median months	LogRank_p
	Bottom methylation tercil	56	23	56.9	0.6869
	Upper methylation tercil		23	57.42
