# Supplementary material for: FBXL7 Body Hypomethylation Is Frequent in Tumors from the Digestive and Respiratory Tracts and Is Associated with Risk-Factor Exposure
Source: Int J Mol Sci. 2022 Jul 15;23(14):7801. doi: 10.3390/ijms23147801 (PMC9316635; doi:10.3390/ijms23147801)
Supplement: Supplementary file 1 [file ijms-23-07801-s001.zip › Supplementary File 7.xlsx]

## Sheet: IHC - ESCC
FBXL7 - Cytoplasm
Clinical or sociodemographic	n	total n	% Stained cells	p	test
characteristics			Median (Min-Max)
Gender
Male	18	20	100 (30 - 100)	0.7632
Female	2		100 (100-100)
Age (Median/57)
< 57	8	20	100 (90 - 100)	0.7616
≥ 57	12		100 (30 - 100)
Smoking
Ever	14	16	100 (30 - 100)	>0.9999
Never	2		100 (100 - 100)
Alcohol
Ever	12	14	100 (30 - 100)	>0.9999
Never	2		100 (100 - 100)
Differentiation
Poorly	3	17	100 (100 - 100)	0.5412
Moderately	14		100 (30 - 100)
Stage
I-II	15	18	100 (30 - 100)	0.7652
III-IV	3		100 (100 - 100)
Survival			Median in months
100% staining	3	18	-	0.5241
< 100% staining	15		131.6
AURKA - Cytoplasm
Clinical or sociodemographic	n	total n	% Stained cells	p
characteristics			Median (Min-Max)
Gender
Male	18	21	75 (20 - 100)	0.0120*
Female	3		100 (100 - 100)
Age (Median/57)
< 57	8	21	65 (50 - 100)	0.3554
≥ 57	13		80 (20 - 100)
Smoking
Ever	14	17	85 (20 - 100)	0.4132
Never	3		100 (60 - 100)
Alcohol
Ever	12	15	80 (20 - 100)	0.0154*
Never	3		100 (100 - 100)
Differentiation
Poorly	3	18	90 (80 - 100)	0.4841
Moderately	15		80 (20 - 100)
Stage
I-II	15	20	80 (50 - 100)	0.4841
III-IV	5		80 (20 - 100)
Survival			Median in months
< 80% staining	7	18	152.1	0.5991
≥ 80% staining	11		131.6
BIRC5 - Cytoplasm
Clinical or sociodemographic	n	total n	% Stained cells	p
characteristics			Median (Min-Max)
Gender
Male	18	20	75 (40 - 100)	0.8842
Female	2		70 (40 - 100)
Age (Median/57)
< 57	8	20	75 (40 - 100)	0.9686
≥ 57	12		75 (40 - 100)
Smoking
Ever	14	16	75 (40 - 100)	0.7
Never	2		80 (60 - 100)
Alcohol
Ever	12	14	70 (40 - 100)	0.2967
Never	2		97.5 (95 - 100)
Differentiation
Poorly	3	17	80 (40 - 100)	0.9765
Moderately	14		75 (40 - 100)
Stage
I-II	15	19	80 (40 - 100)	0.8142
III-IV	4		75 (70 - 100)
Survival			Median in months
< 75% staining	8	18	-	0.01411*
≥ 75% staining	10		131.6

## Sheet: IHC - LSCC
FBXL7 - Cytoplasm
Clinical or sociodemographic	n	total n	% Stained cells	p
characteristics			Median (Min-Max)
Gender
Male	41	46	80 (30 - 100)	0.4264
Female	5		70 (30 - 90)
Age (Median/63)
< 63	23	46	70 (30 - 100)	0.2415
≥ 63	23		80 (30 - 100)
Smoking
Ever	35	42	80 (30 - 100)	0.6972
Never	7		80 (60 - 90)
Alcohol
Ever	30	42	80 (30 - 100)	0.7832
Never	12		80 (50 - 90)
Differentiation
Poorly	4	42	80 (70 - 100)	0.1801
Moderately	32		75 (30 - 100)
Well	6		85 (80 - 90)
Stage
I-II	4	43	95 (80 - 100)	0.0225*
III-IV	39		80 (30 - 100)
Survival			Median in months
< 80% staining	20	46	137.9	0.2574
≥ 80% staining	26		38.07
AURKA - Cytoplasm
Clinical or sociodemographic	n	total n	% Stained cells	p
characteristics			Median (Min-Max)
Gender
Male	39	44	100 (20 - 100)	0.4549
Female	5		100 (90 - 100)
Age (Median/63)
< 63	21	44	100 (70 - 100)	0.4625
≥ 63	23		100 (20 - 100)
Smoking
Ever	34	40	100 (20 - 100)	0.5353
Never	6		100 (80 - 100)
Alcohol
Ever	29	40	100 (20 - 100)	0.6055
Never	11		100 (80 - 100)
Differentiation
Poorly	4	40	90 (90 - 100)	0.2671
Moderately	31		100 (20 - 100)
Well	5		100 (80 - 100)
Stage
I-II	4	41	100 (90 - 100)	0.7193
III-IV	37		100 (20 - 100)
Survival			Median in months
< 100% staining	28	47	20.93	0.0983
= 100% staining	19		56.17
BIRC5 - Cytoplasm
Clinical or sociodemographic	n	total n	% Stained cells	p
characteristics			Median (Min-Max)
Gender
Male	32	35	45 (5 - 100)	0.3386
Female	3		80 (30 - 90)
Age (Median/63)
< 63	18	35	45 (10 - 100)	0.8146
≥ 63	17		60 (5 - 100)
Smoking
Ever	28	32	45 (5 - 100)	0.3905
Never	4		75 (10 - 85)
Alcohol
Ever	24	32	40 (5 - 100)	0.0184*
Never	8		75 (10 - 100)
Differentiation
Poorly	3	32	70 (30 - 100)	0.5601
Moderately	25		50 (5 - 100)
Well	4		60 (20 - 85)
Stage
I-II	3	32	60 (40 - 60)	0.9526
III-IV	29		50 (5 - 100)
Survival			Median in months
< 50% staining	29	47	45.9	0.2709
≥ 50% staining	18		44.53

## Sheet: IHC - OPSCC
FBXL7 - Cytoplasm
Clinical or sociodemographic	n	total n	% Stained cells	p
characteristics			Median (Min-Max)
Gender
Male	59	76	100 (40 - 100)	0.1891
Female	17		95 (40 - 100)
Age (Median/59)
< 59	37	76	100 (50 - 100)	0.5817
≥ 59	39		100 (40 - 100)
Smoking
Ever	19	76	100 (40 - 100)	0.2386
Never	57		100 (40 - 100)
Alcohol
Ever	42	76	95 (40 - 100)	0.1222
Never	34		100 (40 - 100)
HPV
Negative	57	76	40 (40 - 100)	0.9554
Positive	19		100 (60 - 100)
Differentiation
Poorly	15	74	100 (60 - 100)	0.3391
Moderately	53		100 (40 - 100)
Well	6		100 (90 - 100)
Stage
I-II	14	76	95 (40 - 100)	0.4135
III-IV	62		100 (40 - 100)
Survival			Median in months
< 100% staining	32	76	33.37	0.1214
= 100% staining	44		18.97
AURKA - Cytoplasm
Clinical or sociodemographic	n	total n	% Stained cells	p
characteristics			Median (Min-Max)
Gender
Male	57	73	90 (20 - 100)	0.6485
Female	16		90 (40 - 100)
Age (Median/59)
< 59	34	73	90 (20 - 100)	0.6577
≥ 59	39		90 (40 - 100)
Smoking
Ever	54	73	90 (20 - 100)	0.1165
Never	19		100 (40 - 100)
Alcohol
Ever	42	73	90 (20 - 100)	0.984
Never	31		90 (40 - 100)
HPV
Negative	54	73	90 (30 - 100)	0.816
Positive	19		90 (20 - 100)
Differentiation
Poorly	15	71	90 (40 - 100)	0.8675
Moderately	50		90 (20 - 100)
Well	6		90 (70 - 100)
Stage
I-II	14	73	85 (50 - 100)	0.8184
III-IV	59		90 (20 - 100)
Survival			Median in months
< 90% staining	31	73	14.73	0.0416*
≥ 90% staining	42		24.37
BIRC5 - Cytoplasm
Clinical or sociodemographic	n	total n	% Stained cells	p
characteristics			Median (Min-Max)
Gender
Male	53	68	90 (30 - 100)	0.6775
Female	15		90 (60 - 100)
Age (Median/59)
< 59	34	68	90 (30 - 100)	0.5935
≥ 59	34		90 (40 - 100)
Smoking
Ever	51	68	95 (60 - 100)	0.4648
Never	17		90 (30 - 100)
Alcohol
Ever	38	68	85 (50 - 100)	0.6631
Never	30		90 (30 - 100)
HPV
Negative	49	68	90 (30 - 100)	0.7714
Positive	19		90 (30 - 100)
Differentiation
Poorly	15	66	80 (40 - 100)	0.8019
Moderately	45		90 (30 - 100)
Well	6		85 (60 - 100)
Stage
I-II	12	68	90 (60 - 100)	0.9461
III-IV	56		90 (30 - 100)
Survival			Median in months
100% staining	29	69	23.7	0.3006
≥ 90% staining	40		26.53
